# Supplementary material for: Comparative Performance and Species-Specific Recovery Biases of Culture-Based Methods for Campylobacter Detection in Food Products: A Systematic Review and Meta-Analysis
Source: Vet Sci. 2026 Apr 23;13(5):415. doi: 10.3390/vetsci13050415 (PMC13211414; doi:10.3390/vetsci13050415)
Supplement: Supplementary file 1 [file vetsci-13-00415-s001.zip]

Archive with 4 entries (4 files):
- S1 Supplementary Methods and Results.pdf
- S2 PRISMA_2020_checklist_SW.pdf
- Supplementary Figures.pdf
- Supplementary Tables.pdf
